# Supplementary material for: Differential Expression of Antioxidant and Oxidant Pathways in Chronic Rhinosinusitis Without Nasal Polyps
Source: Antioxidants (Basel). 2025 Oct 28;14(11):1292. doi: 10.3390/antiox14111292 (PMC12649171; doi:10.3390/antiox14111292)
Supplement: Supplementary file 1 [file antioxidants-14-01292-s001.zip]

Archive with 1 entries (1 files):
- antioxidants-3905143-supplementary.pdf
